# Supplementary material for: Molecular Targets for Biological Therapies of Severe Asthma: Focus on Benralizumab and Tezepelumab
Source: Life (Basel). 2021 Jul 26;11(8):744. doi: 10.3390/life11080744 (PMC8399988; doi:10.3390/life11080744)
Supplement: Supplementary file 1 [file life-11-00744-s001.zip]

Archive with 1 entries (1 files):
- life-1300278-supplementary.pdf
